# Supplementary material for: Splice-Switching Antisense Oligonucleotides Targeting Extra- and Intracellular Domains of Epidermal Growth Factor Receptor in Cancer Cells
Source: Biomedicines. 2023 Dec 13;11(12):3299. doi: 10.3390/biomedicines11123299 (PMC10741442; doi:10.3390/biomedicines11123299)
Supplement: Supplementary file 1 [file biomedicines-11-03299-s001.zip]

Archive with 1 entries (1 files):
- biomedicines-2702943-supplementary.pdf
